# Supplementary material for: Effects of Liupao Tea with Different Years of Aging on Glycolipid Metabolism, Body Composition, and Gut Microbiota in Adults with Obesity or Overweight: A Randomized, Double-Blind Study
Source: Foods. 2025 Mar 3;14(5):866. doi: 10.3390/foods14050866 (PMC11898661; doi:10.3390/foods14050866)
Supplement: Supplementary file 1 [file foods-14-00866-s001.zip]

Archive with 1 entries (1 files):
- foods-3480396-supplementary.pdf
